# Supplementary material for: Preferential sugar utilization by bifidobacterial species
Source: Microbiome Res Rep. 2023 Aug 18;2(4):31. doi: 10.20517/mrr.2023.19 (PMC10688810; doi:10.20517/mrr.2023.19)
Supplement: Supplementary file 1 [file mrr-2-4-31-SupplementaryMaterials.zip]

Archive with 2 entries (2 files):
- mrr-2-4-31-SupplementaryMaterials.pdf
- mrr-2-4-31-SupplementaryMaterials.xlsx
